# Supplementary material for: Metabolomics in Pulmonary Hypertension—A Useful Tool to Provide Insights into the Dark Side of a Tricky Pathology
Source: Int J Mol Sci. 2023 Aug 25;24(17):13227. doi: 10.3390/ijms241713227 (PMC10487467; doi:10.3390/ijms241713227)
Supplement: Supplementary file 1 [file ijms-24-13227-s001.zip]

Archive with 1 entries (1 files):
- ijms-2523844-supplementary.pdf
